# Supplementary material for: Sensitivity to Pain Traumatization and Its Relationship to the Anxiety–Pain Connection in Youth with Chronic Pain: Implications for Treatment
Source: Children (Basel). 2022 Apr 8;9(4):529. doi: 10.3390/children9040529 (PMC9032504; doi:10.3390/children9040529)
Supplement: Supplementary file 1 [file children-09-00529-s001.zip]

Archive with 1 entries (1 files):
- children-1631769-supplementary.pdf
